# Supplementary material for: Multiplex Detection of Fluorescent Chemokine Binding to CXC Chemokine Receptors by NanoBRET
Source: Int J Mol Sci. 2024 May 4;25(9):5018. doi: 10.3390/ijms25095018 (PMC11084278; doi:10.3390/ijms25095018)
Supplement: Supplementary file 1 [file ijms-25-05018-s001.zip]

Archive with 1 entries (1 files):
- ijms-2962474-supplementary.pdf
